# Supplementary material for: A New Direction in Endometrial Cancer Therapy—PD-1 and PD-L1 Immune Checkpoint Inhibitors—Where Will It Take Us?
Source: J Clin Med. 2025 Nov 25;14(23):8366. doi: 10.3390/jcm14238366 (PMC12693102; doi:10.3390/jcm14238366)
Supplement: Supplementary file 1 [file jcm-14-08366-s001.zip]

Archive with 1 entries (1 files):
- jcm-3931482-supplementary.pdf
